# Supplementary material for: Discovery of 2-(3-Benzamidopropanamido)thiazole-5-carboxylate Inhibitors of the Kinesin HSET (KIFC1) and the Development of Cellular Target Engagement Probes
Source: J Med Chem. 2023 Feb 7;66(4):2622–45. doi: 10.1021/acs.jmedchem.2c01591 (PMC9969401; doi:10.1021/acs.jmedchem.2c01591)
Supplement: Supplementary file 1 — jm2c01591_si_001.csv [file jm2c01591_si_001.csv]

Compound	SMILE	HSET ADP-Glo IC50 (µM)	Eg5 ADP-Glo IC50 (µM)	% Multipolarity above baseline @ 15 µM (4NCA cells)	% Multipolarity above baseline @ 15 mM (4N cells)
2	C(NC(c1cc(ccc1)C)=O)CC(Nc1sc(c(n1)C)C(=O)OCC)=O	2.73 ±0.71	>200	0	1
3	CCOC(=O)c1sc(nc1C)NC(=O)CCNC(=O)c1ccccc1C	>200
4	CCOC(=O)c1sc(nc1C)NC(=O)CCNC(=O)c1ccc(cc1)C	4.73 ±1.51
5	CCOC(=O)c1sc(nc1C)NC(=O)CCNC(=O)c1cccc(c1)CC	2.32 ±0.72
6	CCOC(=O)c1sc(nc1C)NC(=O)CCNC(=O)c1cccc(c1)Cl	>200
7	CCNC(=O)c1sc(nc1C)NC(=O)CCNC(=O)c1cccc(c1)C	>200
8	CCOC(=O)c1sc(nc1C)NC(=O)CCNC(=O)C	>200
9	CCOC(=O)c1sc(nc1C)NC(=O)CCNC(=O)c1ccccc1	>200
10	CCOC(=O)c1sc(nc1C)NC(=O)CCNC(=O)C1CCCC(C)C1	>200
11	CCOC(=O)c1sc(nc1C)NC(=O)CCNC(=O)c1cccc(c1)OC	3.54 ±0.91
12	CCOC(=O)c1sc(nc1C)NC(=O)CCNC(=O)c1cccc(c1)-c1ccccc1	2.44 ±0.54
13	CCOC(=O)c1sc(nc1C)NC(=O)CCNC(=O)c1cccc(c1)-c1noc(n1)C	0.063 ±0.017	>200	9	1
14	CCOC(=O)c1sc(nc1C)NC(=O)CCNC(=O)c1cccc(c1)-c1noc(n1)CC	2.10 ±0.30
15	CCOC(=O)c1sc(nc1C)NC(=O)CCNC(=O)c1cccc(c1)-c1n[nH]c(n1)C	>200
16	CCOC(=O)c1sc(nc1C)NC(=O)CCNC(=O)c1cccc(c1)-c1nnc(o1)C	0.260 ±0.077
17	CCOC(=O)c1sc(nc1C)NC(=O)CCNC(=O)c1cccc(c1)-c1nc(no1)C	0.101 ±0.028
18	CCOC(=O)c1sc(nc1C)NC(=O)CCNC(=O)c1cccc(c1)-c1nnn(n1)C	0.027 ±0.007	>200	11	0
19	CCOC(=O)c1cnc(s1)NC(=O)CCNC(=O)c1cccc(c1)-c1noc(n1)C	>4
20	Cc1csc(n1)NC(=O)CCNC(=O)c1cccc(c1)-c1noc(n1)C	>200
21	CCOC(=O)c1sc(nc1C)NC(=O)CNC(=O)c1cccc(c1)-c1noc(n1)C	>200
22	CCOC(=O)c1sc(nc1C)NC(=O)CCCNC(=O)c1cccc(c1)-c1noc(n1)C	>200
23	CCOC(=O)c1sc(nc1C)N(C)C(=O)CCNC(=O)c1cccc(c1)-c1noc(n1)C	0.089 ±0.005
24	CCOC(=O)c1sc(nc1C)NC(=O)CCN(C)C(=O)c1cccc(c1)-c1noc(n1)C	44.4 ±21.0
25	CCOC(=O)c1sc(nc1C)C(=O)NCCNC(=O)c1cccc(c1)-c1noc(n1)C	0.405 ±0.14
26	CCOC(=O)c1sc(cc1C)NC(=O)CCNC(=O)c1cccc(c1)-c1noc(n1)C	0.093 ±0.041	>200	13	1
27	CCOC(=O)c1ccc(nc1C)NC(=O)CCNC(=O)c1cccc(c1)-c1noc(n1)C	11.5 ±4.67
28	CCCOC(=O)c1cc(nn1C)NC(=O)CCNC(=O)c1cccc(c1)-c1noc(n1)C	0.157 ±0.044
29	CCOC(=O)c1nc(cn1C)NC(=O)CCNC(=O)c1cccc(c1)-c1noc(n1)C	>200
30	CCOC(=O)c1sc(nc1C)NC(=O)C[C@H](C)NC(=O)c1cccc(c1)-c1noc(n1)C	0.061 ±0.013
31	CCOC(=O)c1sc(nc1C)NC(=O)C[C@@H](C)NC(=O)c1cccc(c1)-c1noc(n1)C	0.288 ±0.028
32	CCCOC(=O)c1sc(nc1C)NC(=O)CCNC(=O)c1cccc(c1)-c1noc(n1)C	0.012 ±0.006	>200	21	2
33	CCCOC(=O)c1sc(nc1C)NC(=O)C[C@H](CCCN)NC(=O)c1cccc(c1)-c1noc(n1)C	0.013 ± 0.003
34	CCCOC(=O)c1sc(nc1C)NC(=O)C[C@@H](CCCNC)NC(=O)c1cccc(c1)-c1noc(n1)C	0.260 ±0.047
35	CCCOC(=O)c1sc(nc1C)NC(=O)C[C@H](CCCNC)NC(=O)c1cccc(c1)-c1noc(n1)C	0.019 ± 0.007	>200	11	1
36	CCCOC(=O)c1sc(nc1C)NC(=O)C[C@H](CCCN(C)C)NC(=O)c1cccc(c1)-c1noc(n1)C	0.011 ± 0.004	>200	15	1
37	CCCOC(=O)c1sc(nc1C)NC(=O)C[C@H](CCCNC(=O)CCCCC[N+]1=C(/C=C/C=C/C=C\2/N(C)c3ccc(cc3C2(C)C)S(=O)(=O)O)C(C)(C)c2cc(ccc21)S(=O)(=O)O)NC(=O)c1cccc(c1)-c1noc(n1)C	0.257 ± 0.070
38	CCCOC(=O)c1sc(nc1C)NC(=O)C[C@H](CCCN(C)C(=O)O[C@H]1CCC/C=C/CC1)NC(=O)c1cccc(c1)-c1noc(n1)C	0.217
39	CCCOC(=O)c1sc(nc1C)NC(=O)C[C@H](CCCN(C)CCOCCOCCNC(=O)O[C@H]1CCC/C=C/CC1)NC(=O)c1cccc(c1)-c1noc(n1)C	0.107 ± 0.024
40	CCCOC(=O)c1sc(nc1C)NC(=O)C[C@H](CCCN(C)CC#CCNC(=O)O[C@H]1CCC/C=C/CC1)NC(=O)c1cccc(c1)-c1noc(n1)C	0.039 ± 0.018
